# Supplementary material for: Integrated Bioinformatics Analysis Identified ASNS and DDIT3 as the Therapeutic Target in Castrate-Resistant Prostate Cancer
Source: Int J Mol Sci. 2024 Feb 29;25(5):2836. doi: 10.3390/ijms25052836 (PMC10932076; doi:10.3390/ijms25052836)
Supplement: Supplementary file 1 [file ijms-25-02836-s001.zip]

Archive with 1 entries (1 files):
- ijms-2854606-supplementary.pdf
